# Supplementary material for: A genome-wide association study for survival from a multi-centre European study identified variants associated with COVID-19 risk of death
Source: Sci Rep. 2024 Feb 6;14:3000. doi: 10.1038/s41598-024-53310-x (PMC10847137; doi:10.1038/s41598-024-53310-x)
Supplement: Supplementary file 4 — Supplementary Table S2. [file 41598_2024_53310_MOESM4_ESM.xlsx]

## Sheet: Foglio1
Supplementary Table S2. Results of the multivariable Cox model for the top-significant variants associated with COVID-19 severity, according to Pathak G. et al., 2022 9.
Variant	rsID	HR	P-value	FDR	MAF *	HGI MAF
chr1:155203736:G:A	rs67579710	0.907	0.44	0.98	0.1	0.11
chr3:45838989:T:C	rs35508621	1.12	0.31	0.97	0.11	0.076
chr6:31153455:T:C	rs111837807	0.86	0.49	0.98	0.032	0.087
chr6:41522644:G:C	rs41435745	1.22	0.3	0.96	0.045	0.037
chr9:133273813:C:T	rs505922	0.927	0.31	0.96	0.37	0.66
chr10:79946568:A:G	rs721917	1.06	0.41	0.97	0.42	0.43
chr11:1219991:G:T	rs35705950	0.85	0.16	0.94	0.1	0.1
chr11:34507219:C:T	rs766826	0.912	0.2	0.95	0.37	0.33
chr12:112936943:C:T	rs10774679	0.96	0.46	0.98	0.35	0.64
chr12:132564254:T:C	rs12809318	1.06	0.36	0.97	0.44	0.52
chr16:89196249:G:A	rs117169628	1.04	0.66	0.99	0.12	0.14
chr17:45707983:T:C	rs61667602	0.912	0.25	0.95	0.25	0.19
chr17:49863303:C:T	rs77534576	0.67	0.12	0.93	0.032	0.031
chr19:4719431:G:A	rs2109069	1.04	0.52	0.98	0.32	0.31
chr19:10355447:C:T	rs11085727	0.992	0.9	1	0.31	0.27
chr19:50379362:T:C	rs1405655	0.847	0.03	0.89	0.33	0.33
chr21:33242905:T:C	rs13050728	1.16	0.03	0.9	0.37	0.66
rsID, NCBI dbSNP variant identifier; HR, hazard ratio; FDR, false discovery rate; MAF, minor allele frequency; HGI MAF, minor allele frequency reported by the COVID-19 Host Genetics Initiative (https://app.covid19hg.org/variants)
